# Supplementary material for: Metathesis between E−C(sp n ) and H−C(sp3) σ‐Bonds (E=Si, Ge; n=2, 3) on an Osmium‐Polyhydride
Source: Angew Chem Int Ed Engl. 2022 May 31;61(29):e202204081. doi: 10.1002/anie.202204081 (PMC9401005; doi:10.1002/anie.202204081)
Supplement: Supplementary file 2 — Supporting Information [file ANIE-61-0-s001.xyz]

102
 Complex 3
 Os                 0.53205500   -0.09707800   -0.43469300
 H                 -0.60086600    0.55593700   -1.42162000
 H                  1.36985100    0.35607200   -1.79006600
 H                  0.40018400    0.06156500    1.21456600
 H                  0.38637100   -1.19265900   -1.63189500
 H                  0.01457900   -1.54464100    0.12263900
 P                  0.94267800    2.28948000   -0.07698000
 P                  2.55024900   -1.37177100    0.08116200
 Si                -1.86815200   -0.47459500   -0.06524600
 C                 -2.32476200   -1.27357700    1.61615200
 C                 -1.56929500   -1.12082300    2.78937500
 H                 -0.63779600   -0.56673300    2.74566600
 C                 -1.97368600   -1.67540700    4.00571300
 H                 -1.36063500   -1.53935000    4.89315800
 C                 -3.15837200   -2.40877600    4.07742300
 H                 -3.47613300   -2.84725400    5.01950800
 C                 -3.92964300   -2.57826800    2.92580100
 H                 -4.85235900   -3.15108500    2.96842000
 C                 -3.51678600   -2.01735000    1.71619600
 H                 -4.13066800   -2.16735500    0.83224000
 C                 -2.56597900   -1.70598400   -1.34936900
 C                 -1.88072200   -2.89669500   -1.65627300
 H                 -0.91016300   -3.08531000   -1.20749400
 C                 -2.41310900   -3.84644500   -2.52754600
 H                 -1.85743000   -4.75586400   -2.74226000
 C                 -3.65588700   -3.62863400   -3.12707900
 H                 -4.07103400   -4.36364400   -3.81132200
 C                 -4.35890300   -2.46031000   -2.83676400
 H                 -5.32897300   -2.28024800   -3.29295600
 C                 -3.82048700   -1.51723200   -1.95605000
 H                 -4.39341800   -0.62055700   -1.73976100
 C                 -3.01403200    1.05155000   -0.15598800
 C                 -3.16628000    1.75877200   -1.36434500
 H                 -2.66655400    1.39848800   -2.26012800
 C                 -3.93062500    2.92301000   -1.44065800
 H                 -4.02763100    3.44769400   -2.38759800
 C                 -4.56586000    3.41634200   -0.29722000
 H                 -5.15362700    4.32868100   -0.34884200
 C                 -4.44848900    2.72182500    0.90701100
 H                 -4.94940300    3.09047900    1.79843400
 C                 -3.68939600    1.54946200    0.97077900
 H                 -3.61065200    1.02163000    1.91659900
 C                  1.12391700    3.27559100   -1.67369200
 H                  1.21474900    4.31810300   -1.35122800
 C                  2.38443700    2.92068700   -2.47286900
 H                  2.33991700    1.88740100   -2.82773600
 H                  3.30501800    3.04739000   -1.89682200
 H                  2.45373800    3.57273800   -3.35098500
 C                 -0.11863600    3.15671400   -2.56671200
 H                 -0.00941300    3.81637000   -3.43537700
 H                 -1.04002600    3.43333700   -2.04969200
 H                 -0.23354800    2.13183100   -2.92873300
 C                 -0.50010900    3.17099600    0.75619400
 H                 -1.33332400    2.78479000    0.16624200
 C                 -0.55224000    4.70527200    0.66831900
 H                 -1.51855600    5.04033500    1.06116300
 H                 -0.47668900    5.08043100   -0.35463800
 H                  0.22776900    5.18375400    1.26650800
 C                 -0.73941500    2.71860500    2.20349300
 H                 -0.04014500    3.19498300    2.89648900
 H                 -0.65745600    1.63676600    2.31352200
 H                 -1.75205800    3.00488400    2.50290600
 C                  2.53241700    2.73270900    0.83612800
 H                  3.27120300    2.18808600    0.24020300
 C                  2.94736000    4.21253700    0.85237000
 H                  2.27001200    4.81321400    1.46414200
 H                  2.99010400    4.65824400   -0.14394600
 H                  3.94733200    4.30208000    1.29330000
 C                  2.56973700    2.15673300    2.25954700
 H                  3.60460500    2.10842000    2.61876400
 H                  2.14190300    1.15525600    2.30089600
 H                  2.01533200    2.78865100    2.95724700
 C                  2.44840900   -2.39903500    1.65898200
 H                  3.37108500   -2.98888000    1.67510800
 C                  1.26114200   -3.37445800    1.66448200
 H                  1.32888400   -4.02135700    2.54654900
 H                  1.23952100   -4.02175700    0.78365400
 H                  0.30928900   -2.84172500    1.71891500
 C                  2.42167300   -1.52924800    2.92304200
 H                  1.52232000   -0.91013300    2.94629700
 H                  3.29151700   -0.87189800    3.00506900
 H                  2.40746300   -2.17123600    3.81096600
 C                  2.74456000   -2.72050800   -1.23393600
 H                  1.73111800   -3.13828200   -1.22251600
 C                  2.98102400   -2.17651800   -2.65279600
 H                  4.01867500   -1.86252200   -2.79369200
 H                  2.32575000   -1.33576700   -2.88220000
 H                  2.78155800   -2.97061100   -3.38121300
 C                  3.73538900   -3.85690400   -0.93565900
 H                  3.61990800   -4.64105400   -1.69284900
 H                  3.57878700   -4.32323400    0.03966000
 H                  4.77207400   -3.51342800   -0.98668500
 C                  4.20441200   -0.48800200    0.29441500
 H                  3.93899800    0.27225200    1.03499800
 C                  4.63366800    0.24185400   -0.98804500
 H                  5.34828800    1.03754700   -0.74741500
 H                  3.78558200    0.68819200   -1.50901900
 H                  5.13138100   -0.44126200   -1.68129200
 C                  5.38134900   -1.29281300    0.86951100
 H                  5.71674000   -2.07220600    0.18142200
 H                  5.14974900   -1.76387600    1.82752200
 H                  6.23053200   -0.61908700    1.03503100
90
 Complex 7
 H                  0.41111400    0.74428100    0.54251700
 H                 -0.35690000   -0.80621500    1.60190400
 H                  0.43271500   -0.09433200   -1.46636500
 H                  0.28689700   -2.31950900    0.68729000
 H                  0.73586800   -1.88625100   -1.08855100
 P                 -1.97900400   -1.64571000   -0.58234500
 P                  2.45696000   -0.63441300    0.62090000
 C                 -3.19442100   -0.28342300   -1.06780200
 H                 -3.56115100    0.06623500   -0.09645500
 C                 -2.42164600    0.89598100   -1.67414000
 H                 -3.09187300    1.75860400   -1.78441800
 H                 -2.03332200    0.65346600   -2.66848600
 C                 -4.40847900   -0.73639700   -1.88906200
 H                 -5.12251600    0.08911300   -1.98153200
 H                 -4.93389100   -1.57673100   -1.42127500
 H                 -4.12549900   -1.03767300   -2.90186000
 C                 -1.98689600   -2.81446400   -2.05999400
 H                 -3.04431800   -3.03958900   -2.24824200
 C                 -1.26149800   -4.13573500   -1.76393100
 H                 -1.21945300   -4.74471000   -2.67422700
 H                 -1.77236900   -4.72623900   -0.99953700
 H                 -0.23567000   -3.95181900   -1.43064400
 C                 -1.39282400   -2.14741600   -3.30907800
 H                 -0.35976100   -1.84034600   -3.12662800
 H                 -1.95544700   -1.26321300   -3.61785300
 H                 -1.40238000   -2.85451400   -4.14646500
 C                 -2.94018600   -2.64806400    0.70603500
 H                 -3.59377000   -3.31031200    0.12161100
 C                 -2.02174300   -3.51385600    1.58508800
 H                 -1.42671300   -2.87849200    2.24493700
 H                 -1.32288100   -4.12327600    1.01053500
 H                 -2.63340200   -4.18333000    2.20132800
 C                 -3.82233800   -1.77454500    1.61470700
 H                 -4.25089100   -2.39348200    2.41085700
 H                 -4.65547700   -1.31187200    1.08001900
 H                 -3.23817900   -0.98057600    2.09113900
 C                  3.44442600   -2.18213500    0.19515900
 H                  2.75448200   -2.96297500    0.53658000
 C                  3.62766300   -2.36110100   -1.32053600
 H                  4.41184900   -1.70166600   -1.70346400
 H                  2.70672200   -2.15740300   -1.87088900
 H                  3.93400600   -3.39127800   -1.53453900
 C                  4.78755900   -2.36741600    0.91972800
 H                  5.21409300   -3.33957000    0.64623000
 H                  4.69203700   -2.34934300    2.00769100
 H                  5.51364600   -1.60273500    0.63217300
 C                  3.31310100    0.89147900   -0.07931700
 H                  2.66076200    1.68120300    0.31167300
 C                  3.23951100    0.99722000   -1.61067200
 H                  3.41655700    2.03555800   -1.90853500
 H                  2.25793900    0.70875300   -1.98701400
 H                  3.99672100    0.37350500   -2.09372500
 C                  4.74249100    1.16572800    0.41181600
 H                  5.45356400    0.44630000   -0.00481100
 H                  4.83533500    1.14463400    1.50087500
 H                  5.05545700    2.16066000    0.07464300
 C                  2.72609200   -0.44431300    2.47170000
 H                  3.81010500   -0.41349300    2.63002400
 C                  2.15217800   -1.64524100    3.23928600
 H                  2.34663700   -1.52668800    4.31137100
 H                  2.59377800   -2.59579200    2.92557000
 H                  1.07278200   -1.71246000    3.08470300
 C                  2.12146900    0.86654200    2.99801900
 H                  1.04525000    0.90209100    2.80929700
 H                  2.57735700    1.75107100    2.54373800
 H                  2.27779600    0.93649700    4.08045400
 C                  0.07497400    2.69538000   -1.27387000
 C                  0.24601800    2.79026300   -2.66443100
 H                 -0.29442500    2.11353500   -3.32182100
 C                  1.11179600    3.72906700   -3.22887300
 H                  1.22570900    3.78188700   -4.30832300
 C                  1.83634000    4.59413800   -2.40673700
 H                  2.51498800    5.32207900   -2.84256300
 C                  1.67939100    4.52162000   -1.02049500
 H                  2.23450000    5.19592400   -0.37366800
 C                  0.80340500    3.58669900   -0.46626000
 H                  0.68050900    3.55077300    0.61418600
 C                 -1.87194500    2.18530300    0.99076200
 C                 -2.53939600    3.40828000    0.78777100
 H                 -2.50654300    3.88313600   -0.19074500
 C                 -3.23480100    4.03886700    1.81977500
 H                 -3.74003100    4.98354500    1.63658500
 C                 -3.27802100    3.45717300    3.08949800
 H                 -3.81811400    3.94607400    3.89571900
 C                 -2.62043900    2.24771200    3.31598700
 H                 -2.64620400    1.78978700    4.30151900
 C                 -1.92545800    1.62363400    2.27640300
 H                 -1.41494300    0.68216800    2.45764300
 Os                 0.16492100   -0.81800800    0.01899200
 Si                -1.00102200    1.34997000   -0.48151000
 
